# Supplementary material for: Legacy effects of herbicides on soil nitrifying guilds exposed to drought
Source: FEMS Microbiol Ecol. 2026 Apr 16;102(5):fiag038. doi: 10.1093/femsec/fiag038 (PMC13131219; doi:10.1093/femsec/fiag038)
Supplement: fiag038_Supplemental_Files [file fiag038_supplemental_files.zip]

Archive with 2 entries (2 files):
- Muller_supplementary_1_revised.docx
- Muller_supplementary_2.csv
