# Supplementary material for: Legacy effects of herbicides on soil nitrifying guilds exposed to drought
Source: FEMS Microbiol Ecol. 2026 Apr 16;102(5):fiag038. doi: 10.1093/femsec/fiag038 (PMC13131219; doi:10.1093/femsec/fiag038)
Supplement: fiag038_Supplemental_Files [file fiag038_supplemental_files.zip › Muller_supplementary_2.csv]

sample_ID	phase	treatment_phase_1	treatment_phase_2	sampling_time	repl	qPCR_AOA_gene_copies_per_g_dw	qPCR_AOB_gene_copies_per_g_dw	qPCR_NIB_gene_copies_per_g_dw	qPCR_NIS_gene_copies_per_g_dw	qPCR_16SrRNA_gene_copies_per_g_dw	WQ_mL_per_g_dw	N_NH4_mgN_per_g_dw	N_NO3_mgN_per_g_dw	pesticide_content_mg_per_kg
323	phase_1	uncontaminated	NA	after_phase_1_accl	a	NA	NA	NA	NA	NA	NA	0.839	17.35	NA
442	phase_1	uncontaminated	NA	after_phase_1_accl	b	NA	NA	NA	NA	NA	NA	0.618	17.712	NA
490	phase_1	uncontaminated	NA	after_phase_1_accl	c	NA	NA	NA	NA	NA	NA	0.58	19.137	NA
364	phase_1	10xClopyralid	NA	3_weeks	a	8925890.62	1889304.85	378632.25	8470107.23	1318556005	0.157	0.598	25.71	1.7
431	phase_1	10xClopyralid	NA	3_weeks	b	2780254.6	905461.61	56552.2	1703409.25	329884556.2	0.148	0.641	26.191	1.9
558	phase_1	10xClopyralid	NA	3_weeks	c	6309620.77	1287350.71	174220.01	3558983.89	901036497.6	0.188	0.792	23.459	2
326	phase_1	10xMetribuzin	NA	3_weeks	a	6289201.96	1497721.39	139782.78	4632373.76	607489075.2	0.141	0.786	25.105	1.4
467	phase_1	10xMetribuzin	NA	3_weeks	b	6326548.82	1345681.25	167090.13	5577353.56	669885375.4	0.152	NA	16.764	1.6
501	phase_1	10xMetribuzin	NA	3_weeks	c	3819539.25	1498223.22	83130.94	2358273.34	514493555	0.144	0.582	22.811	1.7
361	phase_1	10xTembotrione	NA	3_weeks	a	6487884.69	2499332.52	180238.08	3727403.69	611175517.5	0.149	0.604	28.579	<0.050
426	phase_1	10xTembotrione	NA	3_weeks	b	4817632.26	1447739.21	122207.69	4059665.78	492432938.3	0.152	0.601	23.854	<0.050
479	phase_1	10xTembotrione	NA	3_weeks	c	8180580.81	1492789.7	277831.17	5099667.36	931197509.3	0.148	0.66	21.221	<0.050
377	phase_1	1xClopyralid	NA	3_weeks	a	14396319.31	2499458.82	404129.93	11161452.75	1205479655	0.142	0.542	22.416	0.083
465	phase_1	1xClopyralid	NA	3_weeks	b	4645107.43	1343593.9	72773.36	3242278.72	455664801.6	0.147	0.714	22.729	0.088
552	phase_1	1xClopyralid	NA	3_weeks	c	2874000.34	1063181.49	81615.25	2231067.26	444770610.2	0.15	0.622	23.962	0.088
338	phase_1	1xMetribuzin	NA	3_weeks	a	4990825.98	1412402.25	110140.45	3809467.56	595099207.6	0.146	0.715	18.782	0.1
436	phase_1	1xMetribuzin	NA	3_weeks	b	3379406.41	967665.15	126233.23	2701875.53	622721304.9	0.149	0.617	22.496	0.11
536	phase_1	1xMetribuzin	NA	3_weeks	c	7020992.27	1521948.83	129011.29	4869328.85	529352847	0.156	0.687	25.716	0.11
336	phase_1	1xTembotrione	NA	3_weeks	a	13949532.02	2378492.8	507384.85	12989329.16	1240107993	0.15	0.755	25.367	<0.050
457	phase_1	1xTembotrione	NA	3_weeks	b	9759283.35	1969612.46	295963.04	8703780.4	770295523.3	0.145	0.646	24.829	<0.050
539	phase_1	1xTembotrione	NA	3_weeks	c	4403484.57	1420789.92	105748.34	3342403.96	492372485.1	0.142	0.595	27.111	<0.050
362	phase_1	uncontaminated	NA	3_weeks	a	6839128.06	1707521.37	162909.49	6167977.51	685017319.8	0.15	0.642	26.082	NA
472	phase_1	uncontaminated	NA	3_weeks	b	6482148.98	1424055.29	188690.66	3758684.53	1127451921	0.148	0.71	18.654	NA
481	phase_1	uncontaminated	NA	3_weeks	c	7095087.25	1672754.36	382717.83	8684985.7	1189941292	0.144	0.623	26.035	NA
337	phase_1	10xClopyralid	NA	10_weeks	a	2664727.94	909970.17	154983.11	3274282.26	613514832.8	0.145	0.728	48.379	1.2
461	phase_1	10xClopyralid	NA	10_weeks	b	5216084.63	1263157.47	226506.32	5362880.15	554117057.9	0.16	0.615	49.619	1.4
496	phase_1	10xClopyralid	NA	10_weeks	c	9614467.68	1667222.47	471317.46	8373804.68	802044683.4	0.134	0.67	47.152	1.7
382	phase_1	10xMetribuzin	NA	10_weeks	a	10091715.57	1542995.67	267756.25	8146570.64	737493650.6	0.145	0.602	43.513	0.48
427	phase_1	10xMetribuzin	NA	10_weeks	b	9514095.53	1659313.52	255224.85	8767272.5	826707433.1	0.148	0.612	43.148	0.47
557	phase_1	10xMetribuzin	NA	10_weeks	c	11418455.54	1814677.85	324067.7	9390248.6	1031804703	0.151	0.494	40.495	0.48
373	phase_1	10xTembotrione	NA	10_weeks	a	6820096.55	1458627.46	139019.77	4652993.23	729877662.6	0.15	0.602	39.172	<0.050
422	phase_1	10xTembotrione	NA	10_weeks	b	10707657.2	1802106.78	276784.98	8795079.83	1058656259	0.161	0.673	39.617	<0.050
543	phase_1	10xTembotrione	NA	10_weeks	c	3514625.31	1059290.67	106595.9	2721799.2	544543367.7	0.155	0.623	40.499	<0.050
332	phase_1	1xClopyralid	NA	10_weeks	a	5183469.16	1457491.23	233980.99	6968682.94	777609245.9	0.152	0.655	40.216	<0.050
410	phase_1	1xClopyralid	NA	10_weeks	b	12571533.8	1792779.4	354754.32	8407240.17	1077001737	0.148	0.657	41.228	<0.050
497	phase_1	1xClopyralid	NA	10_weeks	c	10133591.99	1454296.63	267089.45	7984814	858300944.8	0.15	0.705	40.339	<0.050
343	phase_1	1xMetribuzin	NA	10_weeks	a	11944522.01	1902752.71	335453.08	10692285.95	855309104.5	0.154	0.635	41.991	0.025
468	phase_1	1xMetribuzin	NA	10_weeks	b	8663896.73	1812697.26	172822.58	7562276.76	760883127.2	0.156	0.621	43.599	0.027
520	phase_1	1xMetribuzin	NA	10_weeks	c	4222666.05	1295193.97	154678.15	4175502.24	864572242.6	0.154	0.687	39.742	0.027
371	phase_1	1xTembotrione	NA	10_weeks	a	9464784.2	1467748.35	211865.2	8239336.95	824208671.3	0.15	0.83	37.594	<0.050
405	phase_1	1xTembotrione	NA	10_weeks	b	9804615.45	1669294.62	270846.82	8692934.57	810548330.8	0.148	0.663	40.491	<0.050
508	phase_1	1xTembotrione	NA	10_weeks	c	8788247.71	1721659.86	325319.45	9511745.09	991182859	0.148	0.679	40.214	<0.050
368	phase_1	uncontaminated	NA	10_weeks	a	4657694.6	1110866.81	82037.59	2414696.7	732537013.3	0.148	0.652	32.815	NA
399	phase_1	uncontaminated	NA	10_weeks	b	11894605.04	1837216.48	390225.73	11650112.56	795155488.6	0.15	0.697	39.575	NA
514	phase_1	uncontaminated	NA	10_weeks	c	5014458.3	1117625.23	210472.62	6516437.79	520249028	0.169	0.606	39.201	NA
614	phase_2	10xMetribuzin	control	after_phase_2_accl	a	13139458.5	1311686.595	431159.1234	7945902.183	953898075.2	0.143	0.532	46.672	NA
642	phase_2	10xMetribuzin	control	after_phase_2_accl	b	8489208.148	1408778.055	250286.283	5986036.268	717796368.8	0.144	0.514	46.168	NA
656	phase_2	10xMetribuzin	control	after_phase_2_accl	c	14419146.11	1721791.054	389242.6383	7530452.551	780948689.7	0.139	0.501	47.951	NA
603	phase_2	10xTembotrione	control	after_phase_2_accl	a	11108804.61	989419.4031	384606.2103	6921242.83	815339830.9	0.147	0.619	44.998	NA
638	phase_2	10xTembotrione	control	after_phase_2_accl	b	11050120.44	1365698.842	225800.3425	6272154.157	717563200.9	0.149	1.594	41.248	NA
657	phase_2	10xTembotrione	control	after_phase_2_accl	c	10918032.26	1234757.219	285869.0488	6722576.856	741707482.1	0.154	0.532	44.446	NA
605	phase_2	uncontaminated	control	after_phase_2_accl	a	5449886.714	923271.2881	122059.3344	4193675.85	541582929.9	0.146	0.73	41.801	NA
632	phase_2	uncontaminated	control	after_phase_2_accl	b	7377121.559	1178435.165	153441.6746	4818699.569	625148778.4	0.143	0.967	41.245	NA
663	phase_2	uncontaminated	control	after_phase_2_accl	c	9831182.935	1216070.847	259780.8878	6506402.973	723230436.4	0.147	0.539	57.917	NA
606	phase_2	10xMetribuzin	2xDrought	drying	a	12558354.36	1304200.017	479492.2698	7371400.336	961678735.9	0.017	0.93	52.5	NA
623	phase_2	10xMetribuzin	2xDrought	drying	b	12460069.52	1255118.065	499300.1342	7403643.147	827687200.6	0.012	1.19	52.348	NA
649	phase_2	10xMetribuzin	2xDrought	drying	c	16178511.85	1456843.037	596132.5074	8092832.978	871922615.3	0.014	0.741	50.554	NA
611	phase_2	10xMetribuzin	control	drying	a	9459149.916	1264188.83	271610.3496	5944263.844	738315166.3	0.148	0.614	53.1	NA
636	phase_2	10xMetribuzin	control	drying	b	14258818.11	1176496.423	362388.1851	7049999.765	902347450.8	0.143	0.744	52.051	NA
660	phase_2	10xMetribuzin	control	drying	c	6106866.21	790504.7029	128931.7968	3471575.81	503076483.5	0.143	0.503	54.121	NA
602	phase_2	10xTembotrione	2xDrought	drying	a	14614672.72	1685022.894	618120.3004	9285262.198	1013606456	0.015	0.742	42.456	NA
630	phase_2	10xTembotrione	2xDrought	drying	b	14047875.54	1232957.021	498936.9803	8397676.268	863067686.5	0.014	0.951	41.204	NA
650	phase_2	10xTembotrione	2xDrought	drying	c	16409775.4	1458813.22	515807.1255	8450254.777	972797992.5	0.015	0.757	57.558	NA
615	phase_2	10xTembotrione	control	drying	a	6490735.92	1078912.388	172202.5092	4155690.511	530688711	0.152	0.49	51.933	NA
635	phase_2	10xTembotrione	control	drying	b	17175237.69	1395356.432	427600.0257	8745021.917	946394523	0.151	1.385	50.462	NA
652	phase_2	10xTembotrione	control	drying	c	7310799.887	1056224.035	151316.3213	4667638.395	639457883.8	0.155	0.52	52.089	NA
620	phase_2	uncontaminated	2xDrought	drying	a	14197879.85	1519516.33	534321.4641	9219376.44	1086514734	0.012	1.119	47.827	NA
622	phase_2	uncontaminated	2xDrought	drying	b	13406020.86	1454113.34	554199.8587	8794073.426	1155897563	0.012	0.948	45.059	NA
651	phase_2	uncontaminated	2xDrought	drying	c	15614877.23	1526889.45	501389.8714	8073527.298	982176042.3	0.012	0.698	39.65	NA
617	phase_2	uncontaminated	control	drying	a	NA	NA	NA	NA	NA	0.141	0.992	51.901	NA
625	phase_2	uncontaminated	control	drying	b	8782334.44	1029491	188492.624	5009037.406	587542854	0.153	1.316	50.774	NA
659	phase_2	uncontaminated	control	drying	c	6795730.7	979009.98	112204.38	4206927.57	597607436.2	0.149	0.521	51.44	NA
607	phase_2	10xMetribuzin	2xDrought	recovery	a	5177013.116	617250.0585	134406.0319	2440585.588	395252877	0.14	0.741	51.643	NA
627	phase_2	10xMetribuzin	2xDrought	recovery	b	7117031.331	794973.0544	165741.2556	3341029.579	605478071.6	0.142	0.63	55.012	NA
658	phase_2	10xMetribuzin	2xDrought	recovery	c	7521979.367	956213.4878	182809.302	3562863.134	558573018.7	0.144	0.564	55.998	NA
621	phase_2	10xMetribuzin	control	recovery	a	4923736.446	603691.094	70014.57898	2103176.283	409526212.7	0.139	1.551	55.989	NA
631	phase_2	10xMetribuzin	control	recovery	b	7632155.974	962089.5744	180140.0754	3865997.731	554929613.5	0.142	0.564	59.718	NA
654	phase_2	10xMetribuzin	control	recovery	c	7327671.839	889032.0605	210593.9916	3809422.939	583140309	0.144	0.528	60.708	NA
613	phase_2	10xTembotrione	2xDrought	recovery	a	11513476.54	984958.4915	229405.4769	4900004.066	687939543.2	0.151	0.598	52.889	NA
624	phase_2	10xTembotrione	2xDrought	recovery	b	7491230.678	1032221.153	257794.3315	4869173.786	703044373.3	0.148	0.614	54.346	NA
643	phase_2	10xTembotrione	2xDrought	recovery	c	6791784.343	828326.6731	167517.7012	3891342.43	636684684.7	0.149	0.481	54.521	NA
608	phase_2	10xTembotrione	control	recovery	a	6418915.867	942816.5274	152456.7051	3964985.07	487336388.3	0.155	0.676	57.184	NA
637	phase_2	10xTembotrione	control	recovery	b	8889656.13	878039.2545	175920.0387	4253441.487	611704408.2	0.154	1.867	57.809	NA
662	phase_2	10xTembotrione	control	recovery	c	11116595.04	1132058.492	262094.0936	5969553.967	692071802.2	0.154	0.533	58.765	NA
609	phase_2	uncontaminated	2xDrought	recovery	a	6228023.756	812051.5242	169825.6071	3624214.306	585909376.7	0.139	0.528	49.199	NA
639	phase_2	uncontaminated	2xDrought	recovery	b	8359535.365	1117908.701	257662.8987	5036549.492	661842386.8	0.147	1.895	49.321	NA
645	phase_2	uncontaminated	2xDrought	recovery	c	7948499.71	943603.0461	208814.1847	4921246.96	742420604.3	0.148	0.478	51.606	NA
619	phase_2	uncontaminated	control	recovery	a	7144447.499	937103.6241	134920.6031	4154127.153	547210050.1	0.151	0.855	59.456	NA
628	phase_2	uncontaminated	control	recovery	b	9717560.746	1011023.927	167147.4935	4650769.228	614515735.3	0.151	1.019	60.641	NA
661	phase_2	uncontaminated	control	recovery	c	6435145.594	889430.811	94371.61399	3060685.946	491541531.6	0.148	0.598	58.402	NA
610	phase_2	10xMetribuzin	2xDrought	rewetting	a	4691017.525	789095.929	149123.7691	3185403.421	523693500.2	0.139	0.568	49.732	NA
641	phase_2	10xMetribuzin	2xDrought	rewetting	b	6405762.7	870915.4736	224119.2566	4191760.875	728169919	0.143	0.585	51.781	NA
655	phase_2	10xMetribuzin	2xDrought	rewetting	c	6837783.718	880090.1848	165385.0386	3803587.037	587725086	0.14	0.594	51.826	NA
618	phase_2	10xMetribuzin	control	rewetting	a	4893654.101	792449.1939	117713.2508	2976929.509	453012296.5	0.141	0.871	54.238	NA
634	phase_2	10xMetribuzin	control	rewetting	b	7771026.601	1063782.663	158040.5372	4117712.188	538527873.4	0.145	0.8	54.186	NA
648	phase_2	10xMetribuzin	control	rewetting	c	6594142.369	1095216.494	151234.5624	3650694.722	482963905.6	0.139	0.553	56.214	NA
612	phase_2	10xTembotrione	2xDrought	rewetting	a	9484529.751	1117847.661	307505.1301	4745471.958	718618169.5	0.142	0.58	50.545	NA
640	phase_2	10xTembotrione	2xDrought	rewetting	b	6793775.391	1087036.509	156542.1644	4061572.239	587556457.2	0.147	2.838	47.739	NA
653	phase_2	10xTembotrione	2xDrought	rewetting	c	9826150.715	1228151.91	224287.6024	5745692.887	814073285.4	0.149	0.529	50.773	NA
601	phase_2	10xTembotrione	control	rewetting	a	3980494.65	839025.41	75070.19696	2950547.255	476000303.7	0.139	0.71	51.926	NA
633	phase_2	10xTembotrione	control	rewetting	b	12102383.12	1293541.85	349369.5987	6630324.146	649173339.5	0.148	0.936	52.175	NA
644	phase_2	10xTembotrione	control	rewetting	c	12161315.72	1273711.84	338293.3589	8084559.642	891139305.1	0.152	0.505	56.442	NA
604	phase_2	uncontaminated	2xDrought	rewetting	a	7663198.57	1064388.58	323363.3555	5778137.244	829158690.5	0.142	0.684	45.697	NA
629	phase_2	uncontaminated	2xDrought	rewetting	b	8683651.864	1145403.704	252934.2931	5703882.79	964625573.9	0.148	0.857	43.816	NA
646	phase_2	uncontaminated	2xDrought	rewetting	c	5712712.695	977744.6991	154945.2866	3795350.96	606293217	0.14	0.533	47.517	NA
616	phase_2	uncontaminated	control	rewetting	a	10581394.77	1039750.124	323165.9574	6173012.603	691743514.4	0.146	0.496	50.437	NA
626	phase_2	uncontaminated	control	rewetting	b	8780347.296	997561.113	199268.5282	5413647.874	653892265.9	0.146	0.616	50.964	NA
647	phase_2	uncontaminated	control	rewetting	c	6116910.179	902542.0773	100749.1019	3412806.442	428921903.3	0.145	0.52	52.152	NA
